# Supplementary material for: Synthesis of Isomeric 3-Benzazecines Decorated with Endocyclic Allene Moiety and Exocyclic Conjugated Double Bond and Evaluation of Their Anticholinesterase Activity
Source: Molecules. 2022 Sep 23;27(19):6276. doi: 10.3390/molecules27196276 (PMC9571408; doi:10.3390/molecules27196276)
Supplement: Supplementary file 1 [file molecules-27-06276-s001.zip]

Archive with 1 entries (1 files):
- molecules-1901928-supplementary.pdf
